# Supplementary material for: Development of Resistance to Damping-Off in Rice, Oryza sativa L., Using CRISPR/Cas9
Source: Int J Mol Sci. 2025 Oct 7;26(19):9761. doi: 10.3390/ijms26199761 (PMC12525438; doi:10.3390/ijms26199761)
Supplement: Supplementary file 1 [file ijms-26-09761-s001.zip]

Archive with 1 entries (1 files):
- ijms-3863211-supplementary.pdf
